# Supplementary material for: Pan-Cancer Pre-Treatment ctDNA Detection Using a Highly Sensitive Tumor-Informed Assay
Source: Int J Mol Sci. 2026 Apr 29;27(9):3979. doi: 10.3390/ijms27093979 (PMC13164046; doi:10.3390/ijms27093979)
Supplement: Supplementary file 1 [file ijms-27-03979-s001.zip]

Archive with 2 entries (2 files):
- UHN_Pan-Cancer_ctDNA_TableS1_FINAL.xlsx
- UHN_PanCancer_ctDNA_TableS2_FINAL.xlsx
