# Supplementary material for: Pan-Cancer Pre-Treatment ctDNA Detection Using a Highly Sensitive Tumor-Informed Assay
Source: Int J Mol Sci. 2026 Apr 29;27(9):3979. doi: 10.3390/ijms27093979 (PMC13164046; doi:10.3390/ijms27093979)
Supplement: Supplementary file 1 [file ijms-27-03979-s001.zip › UHN_Pan-Cancer_ctDNA_TableS1_FINAL.xlsx]

## Sheet: Sheet1
Study	ACUITI	TRACER	MASST	Pre-MERIDIAN	SAMBA	BIO2
Tumor Type	Breast (HR+/HER2-)	Breast (HR+, TNBC, HER2+)	HNSCC, Esophageal SCC, or Anal SCC	HNSCC (Oral, Oropharynx, Hypopharynx, Larynx)	Melanoma	A) HNSCC, B) TNBC, C) HGSOC, D) Melanoma, E) Advanced solid tumors
Stage at Enrolment	Metastatic	Early breast cancer	Recurrent or Metastatic	Stage III HPV +, or stage III-IV HPV-	Stage IIB-IV resectable	Locally advanced or metastatic
Baseline Plasma Timepoint	Pre-Treatment	Pre-Treatment	Pre-Treatment	Pre-Treatment	Pre-Treatment	Pre-Treatment
Plasma Type	Streck	Streck	Streck	Streck	Streck	EDTA
Tissue Type	FFPE	FFPE	FFPE	FFPE	FFPE	FFPE or Fresh Frozen
Publication	Fuentes-Antrás J, Elliott MJ, Main SC, et al. NPJ Breast Cancer. 2025 Jul 19;11(1):74	Elliott MJ, Echelard P, Pipinikas C, W, et al. Nat Commun. 2025 Feb 21;16(1):1837.	Taylor K, Zou J, Magalhaes M, et al. Eur J Cancer. 2023 Jul;188:29-38.	Sanz-Garcia E, Zou J, Avery L, et al. Cell Death Differ. 2024 Apr;31(4):460-468	Genta S, Araujo DV, Hueniken K, et al. ESMO Open. 2024 Nov;9(11):103978	N/A
