# Supplementary material for: Pan-Cancer Pre-Treatment ctDNA Detection Using a Highly Sensitive Tumor-Informed Assay
Source: Int J Mol Sci. 2026 Apr 29;27(9):3979. doi: 10.3390/ijms27093979 (PMC13164046; doi:10.3390/ijms27093979)
Supplement: Supplementary file 1 [file ijms-27-03979-s001.zip › UHN_PanCancer_ctDNA_TableS2_FINAL.xlsx]

## Sheet: Table S2
Cohort	Cancer	Subtype	Stage	Accession	Timepoint	eVAF	ctDNA_detected
ACUITI	breast	HR+	IV	23A03608	Baseline	0.0292023	TRUE
ACUITI	breast	HR+	IV	23A03609	Baseline	3.00045e-14	FALSE
ACUITI	breast	HR+	IV	23A03900	Baseline	0.0114522	TRUE
ACUITI	breast	HR+	IV	23A03910	Baseline	0.00638406	TRUE
ACUITI	breast	HR+	IV	23A03927	Baseline	0.00358004	TRUE
ACUITI	breast	HR+	IV	23A03940	Baseline	5.78635e-05	TRUE
ACUITI	breast	HR+	IV	23A03943	Baseline	0.0411556	TRUE
ACUITI	breast	HR+	IV	23A04008	Baseline	0.00133178	TRUE
ACUITI	breast	HR+	IV	23A04023	Baseline	0.00456104	TRUE
ACUITI	breast	HR+	IV	23A04031	Baseline	0.139117	TRUE
ACUITI	breast	HR+	IV	23A04040	Baseline	0.000803686	TRUE
ACUITI	breast	HR+	IV	23A04155	Baseline	1.9473e-14	FALSE
ACUITI	breast	HR+	IV	23A04160	Baseline	0.0421622	TRUE
ACUITI	breast	HR+	IV	23A04483	Baseline	0.000525472	TRUE
ACUITI	breast	HR+	IV	23A04864	Baseline	0.113211	TRUE
ACUITI	breast	HR+	IV	23A04846	Baseline	0.00398138	TRUE
ACUITI	breast	HR+	IV	23A04173	Baseline	0.0178738	TRUE
ACUITI	breast	HR+	IV	23A04176	Baseline	0.178959	TRUE
ACUITI	breast	HR+	IV	23A04179	Baseline	0.16241	TRUE
ACUITI	breast	HR+	IV	23A04181	Baseline	0.00253689	TRUE
ACUITI	breast	HR+	IV	23A04219	Baseline	0.00519626	TRUE
ACUITI	breast	HR+	IV	23A04229	Baseline	0.0518608	TRUE
ACUITI	breast	HR+	IV	23A04242	Baseline	0.00255343	TRUE
ACUITI	breast	HR+	IV	23A04858	Baseline	0.000216612	TRUE
ACUITI	breast	HR+	IV	23A04247	Baseline	0.0050452	TRUE
ACUITI	breast	HR+	IV	23A04253	Baseline	0.00302046	TRUE
ACUITI	breast	HR+	IV	23A04258	Baseline	0.013856	TRUE
ACUITI	breast	HR+	IV	23A04268	Baseline	0.00304994	TRUE
ACUITI	breast	HR+	IV	23A04273	Baseline	0.0292205	TRUE
ACUITI	breast	HR+	IV	23A04277	Baseline	0.000125494	TRUE
ACUITI	breast	HR+	IV	23A04315	Baseline	0.0577647	TRUE
ACUITI	breast	HR+	IV	23A04463	Baseline	0.0505146	TRUE
ACUITI	breast	HR+	IV	23A04485	Baseline	0.0843402	TRUE
ACUITI	breast	HR+	IV	23A04498	Baseline	0.00246619	TRUE
ACUITI	breast	HR+	IV	23A04527	Baseline	0.000327656	TRUE
ACUITI	breast	HR+	IV	23A04647	Baseline	0.000709839	TRUE
ACUITI	breast	HR+	IV	23A04718	Baseline	0.0541215	TRUE
ACUITI	breast	HR+	IV	23A04743	Baseline	9.34456e-06	FALSE
ACUITI	breast	HR+	IV	23A04800	Baseline	0.00049844	TRUE
ACUITI	breast	HR+	IV	23A04822	Baseline	0.00259605	TRUE
ACUITI	breast	HR+	IV	23A04827	Baseline	3.02297e-12	FALSE
ACUITI	breast	HR+	IV	23A04830	Baseline	0.00329257	TRUE
ACUITI	breast	HR+	IV	23A04832	Baseline	0.0106762	TRUE
BIO2	HNSCC	OPC	IV	24A00416	Baseline	0.0133731	TRUE
BIO2	ovarian	HGSOC	IV	24A00431	Baseline	0.323581	TRUE
BIO2	ovarian	HGSOC	IV	24A00432	Baseline	0.06012	TRUE
BIO2	ovarian	HGSOC	IV	24A00433	Baseline	0.2541	TRUE
BIO2	ovarian	HGSOC	IV	24A00434	Baseline	0.0303488	TRUE
BIO2	ovarian	HGSOC	IV	24A00436	Baseline	0.0791731	TRUE
BIO2	ovarian	HGSOC	IV	24A00437	Baseline	2.41776e-05	TRUE
BIO2	ovarian	HGSOC	IV	24A00439	Baseline	0.00128722	TRUE
BIO2	ovarian	HGSOC	IV	24A00440	Baseline	0.0123275	TRUE
BIO2	melanoma	NOS	IV	24A00441	Baseline	0.00057862	TRUE
BIO2	HNSCC	oral_cavity	IV	24A00418	Baseline	0.000983994	TRUE
BIO2	melanoma	mucosal_vaginal	IV	24A00442	Baseline	1.46218e-36	FALSE
BIO2	melanoma	superficial_spreading	IV	24A00443	Baseline	0.0320736	TRUE
BIO2	melanoma	NOS	IV	24A00444	Baseline	1.97901e-05	FALSE
BIO2	various	Sarcoma,_granular_cell	IV	24A00445	Baseline	2.81229e-18	FALSE
BIO2	various	Adenocarcinoma_of_endocervix,_mucinous_type	IV	24A00448	Baseline	0.158753	TRUE
BIO2	various	Sarcoma,_solitary_fibrous_tumor	IV	24A00449	Baseline	2.35905e-19	FALSE
BIO2	various	Nasopharyngeal_carcinoma,_non-keratinizing	IV	24A00450	Baseline	0.296722	TRUE
BIO2	HNSCC	Squamous_cell_carcinoma_of_maxillary_sinus,_spindle_cell_type	IV	24A00451	Baseline	0.0107903	TRUE
BIO2	various	Sarcoma,_clear_cell	IV	24A00452	Baseline	0.0622822	TRUE
BIO2	various	Merkle_cell_carcinoma	IV	24A00453	Baseline	0.0540242	TRUE
BIO2	HNSCC	OPC	IV	24A00419	Baseline	0.0216655	TRUE
BIO2	various	Clear_cell_carcinoma_of_endometriosis	IV	24A00454	Baseline	0.000154841	TRUE
BIO2	various	Penile SCC	IV	24A00456	Baseline	0.00242866	TRUE
BIO2	various	Anal/rectal SCC	IV	24A00457	Baseline	0.208054	TRUE
BIO2	various	Adenoid_cystic_carcinoma	IV	24A00459	Baseline	0.000328772	TRUE
BIO2	various	Adenocarcinoma_of_colon	IV	24A00460	Baseline	0.219184	TRUE
BIO2	various	Basal_cell_and_squamous_cell_poorly_differentiated_carcinoma	IV	24A00461	Baseline	0.0262394	TRUE
BIO2	various	Chondrosarcoma	IV	24A00462	Baseline	0.00240344	TRUE
BIO2	various	Adenocarcinoma_of_colon	IV	24A00463	Baseline	0.132202	TRUE
BIO2	various	Endometrioid_adenocarcinoma_of_endometrium	IV	24A00464	Baseline	2.24744e-06	TRUE
BIO2	HNSCC	oral_cavity	IV	24A00420	Baseline	0.000499893	TRUE
BIO2	various	Myxoid_liposarcoma	IV	24A00465	Baseline	1.83041e-05	FALSE
BIO2	various	Adenocarcinoma_from_biliary_system_(cholangiocarcinoma)	IV	24A00466	Baseline	0.000900644	TRUE
BIO2	various	Adenoid_cystic_carcinoma	IV	24A00467	Baseline	0.000415193	TRUE
BIO2	various	Merkle_cell_carcinoma	IV	24A00468	Baseline	0.126803	TRUE
BIO2	breast	TNBC	IV	24A00421	Baseline	0.00455023	TRUE
BIO2	breast	TNBC	IV	24A00422	Baseline	0.116101	TRUE
BIO2	breast	TNBC	IV	24A00423	Baseline	0.0376765	TRUE
BIO2	breast	TNBC	IV	24A00424	Baseline	0.0740243	TRUE
BIO2	breast	TNBC	IV	24A00425	Baseline	0.197337	TRUE
MAAST	HNSCC	OPC	IV	30006208	Baseline	0.000353874	TRUE
MAAST	HNSCC	OPC	IV	30006210	Baseline	0.00135579	TRUE
MAAST	HNSCC	Hypopharynx	IV	30003763	Baseline	0.00138586	TRUE
MAAST	HNSCC	oral_cavity	IV	30003765	Baseline	0.00834878	TRUE
MAAST	HNSCC	oral_cavity	IV	30003767	Baseline	0.00158238	TRUE
MAAST	HNSCC	OPC	IV	30003768	Baseline	0.0118115	TRUE
MAAST	HNSCC	larynx	IV	30003772	Baseline	0.00230088	TRUE
MAAST	HNSCC	OPC	IV	30003777	Baseline	0.0525734	TRUE
MAAST	HNSCC	OPC	IV	30003780	Baseline	0.0179297	TRUE
MAAST	HNSCC	larynx	IV	30006211	Baseline	0.00683559	TRUE
MAAST	HNSCC	Hypopharynx	IV	30006213	Baseline	0.000741135	TRUE
MAAST	HNSCC	oral_cavity	IV	30003773	Baseline	0.00452445	TRUE
MAAST	HNSCC	oral_cavity	IV	30006214	Baseline	0.0078787	TRUE
MAAST	HNSCC	OPC	IV	30003781	Baseline	4.35096e-05	FALSE
MAAST	HNSCC	Sinonasal	IV	30006216	Baseline	0.0215606	TRUE
MAAST	HNSCC	oral_cavity	IV	30006217	Baseline	0.0010956	TRUE
MAAST	HNSCC	oral_cavity	IV	30006219	Baseline	0.00344523	TRUE
MAAST	HNSCC	OPC	IV	30007880	Baseline	0.0311364	TRUE
MAAST	HNSCC	OPC	IV	30006215	Baseline	1.97341e-16	FALSE
MAAST	HNSCC	Hypopharynx	IV	30006218	Baseline	0.00433773	TRUE
MAAST	HNSCC	larynx	IV	30003788	Baseline	0.0341414	TRUE
MAAST	HNSCC	OPC	IV	30007881	Baseline	0.00951117	TRUE
MAAST	HNSCC	OPC	IV	30006221	Baseline	0.0143869	TRUE
MAAST	HNSCC	larynx	IV	30006220	Baseline	0.000578402	TRUE
MAAST	HNSCC	oral_cavity	IV	30006222	Baseline	0.000137873	TRUE
MAAST	HNSCC	OPC	IV	30006225	Baseline	0.000161292	TRUE
MAAST	HNSCC	OPC	IV	30007883	Baseline	0.0254267	TRUE
MAAST	HNSCC	larynx	IV	30006228	Baseline	1.49101e-08	FALSE
MAAST	HNSCC	oral_cavity	IV	30006226	Baseline	0.0120351	TRUE
MAAST	HNSCC	Hypopharynx	IV	30003779	Baseline	0.000153359	TRUE
MAAST	HNSCC	OPC	IV	30006231	Baseline	0.0205281	TRUE
MAAST	HNSCC	OPC	IV	30003776	Baseline	3.8177e-06	TRUE
MAAST	HNSCC	oral_cavity	IV	30006232	Baseline	0.0016514	TRUE
MAAST	HNSCC	OPC	IV	30006230	Baseline	0.00116465	TRUE
MAAST	HNSCC	Larynx	IV	30006224	Baseline	3.77917e-05	TRUE
MAAST	HNSCC	OPC	IV	30003778	Baseline	0.376913	TRUE
MAAST	HNSCC	OPC	IV	30006223	Baseline	0.0753449	TRUE
MAAST	HNSCC	OPC	IV	30006227	Baseline	0.00107484	TRUE
MAAST	HNSCC	OPC	IV	30003775	Baseline	0.0695361	TRUE
MAAST	HNSCC	OPC	IV	30005599	Baseline	0.0153352	TRUE
Pre-MERIDIAN	HNSCC	OPC	III	30008887	Baseline	0.0203149	TRUE
Pre-MERIDIAN	HNSCC	OPC	III	30008890	Baseline	0.0621108	TRUE
Pre-MERIDIAN	HNSCC	OPC	III	30008893	Baseline	0.000364389	TRUE
Pre-MERIDIAN	HNSCC	OPC	III	30008901	Baseline	0.0189186	TRUE
Pre-MERIDIAN	HNSCC	OPC	III	30008908	Baseline	0.00364124	TRUE
Pre-MERIDIAN	HNSCC	OPC	III	30008914	Baseline	0.0332656	TRUE
Pre-MERIDIAN	HNSCC	OPC	IV	30008923	Baseline	0.00115623	TRUE
Pre-MERIDIAN	HNSCC	OPC	III	30008926	Baseline	0.111008	TRUE
Pre-MERIDIAN	HNSCC	OPC	III	30008894	Baseline	0.00445468	TRUE
Pre-MERIDIAN	HNSCC	OPC	III	30008899	Baseline	0.0230972	TRUE
Pre-MERIDIAN	HNSCC	larynx	III	30008904	Baseline	0.00328468	TRUE
Pre-MERIDIAN	HNSCC	OPC	III	30008909	Baseline	0.000768512	TRUE
Pre-MERIDIAN	HNSCC	oral_cavity	III	30008915	Baseline	4.46095e-11	FALSE
Pre-MERIDIAN	HNSCC	OPC	IV	30008917	Baseline	0.00241515	TRUE
Pre-MERIDIAN	HNSCC	larynx	IV	30008929	Baseline	0.000156316	TRUE
Pre-MERIDIAN	HNSCC	larynx	III	30008932	Baseline	0.00154199	TRUE
Pre-MERIDIAN	HNSCC	oral_cavity	IV	30008934	Baseline	1.73645e-14	FALSE
SAMBA	melanoma	melanoma	III	30005510	Baseline_pre-op	0.000466539	TRUE
SAMBA	melanoma	melanoma	IV	30005705	Baseline_pre-op	0.000128894	TRUE
SAMBA	melanoma	melanoma	IV	30005532	Baseline_pre-op	0.000208446	TRUE
SAMBA	melanoma	melanoma	III	30005698	Baseline_pre-op	1.42658e-29	FALSE
SAMBA	melanoma	melanoma	IV	30005577	Baseline_pre-op	2.00999e-15	FALSE
SAMBA	melanoma	melanoma	III	30005583	Baseline_pre-op	0.0252227	TRUE
SAMBA	melanoma	melanoma	IV	30005585	Baseline_pre-op	1.27078e-05	TRUE
SAMBA	melanoma	melanoma	III	30005586	Baseline_pre-op	6.22157e-27	FALSE
SAMBA	melanoma	melanoma	III	30005587	Baseline_pre-op	0.00228244	TRUE
SAMBA	melanoma	melanoma	IV	30005589	Baseline_pre-op	1.47762e-21	FALSE
SAMBA	melanoma	melanoma	III	30005591	Baseline_pre-op	5.57067e-07	FALSE
SAMBA	melanoma	melanoma	III	30015298	Baseline_pre-op	3.43309e-17	FALSE
SAMBA	melanoma	melanoma	III	30015301	Baseline_pre-op	0.000714571	TRUE
SAMBA	melanoma	melanoma	IV	30015304	Baseline_pre-op	0.00014223	TRUE
SAMBA	melanoma	melanoma	III	30015300	Baseline_pre-op	6.01486e-17	FALSE
SAMBA	melanoma	melanoma	III	30015303	Baseline_pre-op	5.63629e-14	FALSE
SAMBA	melanoma	melanoma	III	30015299	Baseline_pre-op	5.91139e-18	FALSE
SAMBA	melanoma	melanoma	IV	30015302	Baseline_pre-op	9.10498e-07	FALSE
TRACER	breast	HER2+	III	30015765	Baseline	0.00970337	TRUE
TRACER	breast	ER+/HER2+	IV	30008257	Baseline	0.00206409	TRUE
TRACER	breast	HER2+	II	30007480	Baseline	4.27037e-05	TRUE
TRACER	breast	ER+	II	30004567	Baseline	0.0489804	TRUE
TRACER	breast	HER2+	II	30007477	Baseline	0.00580645	TRUE
TRACER	breast	HER2+	II	30008310	Baseline	0.000877852	TRUE
TRACER	breast	HER2+	II	30008262	Baseline	2.79518e-05	TRUE
TRACER	breast	ER+	II	30004569	Baseline	4.27205e-56	FALSE
TRACER	breast	ER+	II	30004560	Baseline	7.02156e-05	TRUE
TRACER	breast	HER2+	II	30004571	Baseline	0.00503883	TRUE
TRACER	breast	ER+	III	30004558	Baseline	0.000186991	TRUE
TRACER	breast	TNBC	I	30008309	Baseline	1.4e-16	FALSE
TRACER	breast	ER+	II	30008362	Baseline	2.90343e-07	TRUE
TRACER	breast	TNBC	I	30004565	Baseline	0.000102448	TRUE
TRACER	breast	HER2+	II	30008334	Baseline	4.12847e-15	FALSE
TRACER	breast	HER2+	III	30008351	Baseline	1.00167e-18	FALSE
TRACER	breast	HER2+	II	30004582	Baseline	0.0137086	TRUE
TRACER	breast	ER+	II	30008361	Baseline	2.60244e-05	FALSE
TRACER	breast	TNBC	II	30004581	Baseline	0.000661693	TRUE
TRACER	breast	ER+	II	30007487	Baseline	5.96467e-16	FALSE
TRACER	breast	TNBC	I	30004580	Baseline	7.74842e-05	TRUE
TRACER	breast	HER2+	III	30004577	Baseline	0.00500979	TRUE
TRACER	breast	ER+	II	30008383	Baseline	4.12175e-05	TRUE
TRACER	breast	HER2+	II	30008408	Baseline	0.000131678	TRUE
TRACER	breast	HER2+	II	30004579	Baseline	0.00344884	TRUE
TRACER	breast	HER2+	II	30008431	Baseline	0.000279986	TRUE
TRACER	breast	ER+	II	30008426	Baseline	2.94515e-42	FALSE
TRACER	breast	HER2+	II	30007474	Baseline	0.000205323	TRUE
TRACER	breast	TNBC	II	30008390	Baseline	9.94313e-05	TRUE
TRACER	breast	ER+	III	30008414	Baseline	0.000219809	TRUE
TRACER	breast	HER2+	IV	30008421	Baseline	0.000511067	TRUE
TRACER	breast	HER2+	II	30004583	Baseline	0.00121496	TRUE
TRACER	breast	HER2+	II	30007475	Baseline	6.62757e-05	TRUE
TRACER	breast	HER2+	III	30004557	Baseline	0.00997863	TRUE
TRACER	breast	HER2+	III	30015759	Baseline	7.24e-06	FALSE
TRACER	breast	TNBC	II	30004559	Baseline	0.000599452	TRUE
TRACER	breast	HER2+	II	30008435	Baseline	4.62037e-05	TRUE
TRACER	breast	TNBC	II	30007473	Baseline	0.00050612	TRUE
TRACER	breast	ER+	II	30008477	Baseline	0.00147208	TRUE
TRACER	breast	HER2+	III	30007479	Baseline	1.8942e-05	FALSE
TRACER	breast	ER+	III	30015752	Baseline	0.00036	TRUE
TRACER	breast	ER+	II	30007488	Baseline	3.67644e-13	FALSE
TRACER	breast	HER2+	II	30008489	Baseline	0.000100532	TRUE
TRACER	breast	HER2+	II	30004561	Baseline	6.21569e-06	FALSE
TRACER	breast	ER+	II	30004562	Baseline	0.00325418	TRUE
TRACER	breast	HER2+	II	30004563	Baseline	0.00116762	TRUE
TRACER	breast	TNBC	III	30008521	Baseline	0.00149661	TRUE
TRACER	breast	ER+	III	30007481	Baseline	0.00511548	TRUE
TRACER	breast	TNBC	II	30007483	Baseline	0.00169879	TRUE
TRACER	breast	HER2+	III	30004564	Baseline	0.0467814	TRUE
TRACER	breast	HER2+	II	30004586	Baseline	1.72533e-11	FALSE
TRACER	breast	HER2+	II	30008547	Baseline	2.21487e-12	FALSE
TRACER	breast	ER+	I	30008569	Baseline	0.000209083	TRUE
TRACER	breast	ER+	III	30008575	Baseline	2.90918e-05	TRUE
TRACER	breast	HER2+	II	30008560	Baseline	0.00557018	TRUE
TRACER	breast	HER2+	III	30008519	Baseline	0.0131346	TRUE
TRACER	breast	TNBC	II	30004588	Baseline	0.0208484	TRUE
TRACER	breast	HER2+	II	30008506	Baseline	0.000855705	TRUE
TRACER	breast	HER2+	II	30008534	Baseline	3.71259e-10	FALSE
TRACER	breast	HER2+	II	30008549	Baseline	0.00114988	TRUE
TRACER	breast	HER2+	II	30004578	Baseline	0.00681647	TRUE
TRACER	breast	TNBC	III	30008554	Baseline	0.0750777	TRUE
TRACER	breast	TNBC	II	30008520	Baseline	1.01424e-05	TRUE
TRACER	breast	ER+	III	30004585	Baseline	0.0435677	TRUE
TRACER	breast	ER+	II	30008531	Baseline	6.15885e-05	TRUE
TRACER	breast	TNBC	II	30004587	Baseline	0.00845439	TRUE
TRACER	breast	HER2+	II	30008537	Baseline	0.00678814	TRUE
TRACER	breast	HER2+	II	30008613	Baseline	0.00019217	TRUE
TRACER	breast	TNBC	III	30007485	Baseline	0.00228472	TRUE
TRACER	breast	HER2+	II	30008635	Baseline	0.000970767	TRUE
TRACER	breast	HER2+	II	30008648	Baseline	0.00385023	TRUE
TRACER	breast	TNBC	II	30008583	Baseline	0.00240044	TRUE
TRACER	breast	ER+	III	30004576	Baseline	0.000525193	TRUE
TRACER	breast	TNBC	II	30008605	Baseline	0.000363	TRUE
TRACER	breast	TNBC	I	30004575	Baseline	5.22709e-05	TRUE
TRACER	breast	ER+	II	30008621	Baseline	0.00287862	TRUE
TRACER	breast	TNBC	II	30008633	Baseline	0.0128728	TRUE
TRACER	breast	HER2+	III	30008644	Baseline	0.00164486	TRUE
TRACER	breast	HER2+	II	30004574	Baseline	0.000673696	TRUE
TRACER	breast	ER+	IV	30008682	Baseline	0.00337013	TRUE
TRACER	breast	TNBC	II	30008697	Baseline	0.00139718	TRUE
TRACER	breast	TNBC	II	30008701	Baseline	0.00123188	TRUE
TRACER	breast	ER+	III	30008704	Baseline	2.13268e-18	FALSE
TRACER	breast	TNBC	II	30004568	Baseline	0.00767718	TRUE
TRACER	breast	ER+	III	30008705	Baseline	0.000243523	TRUE
TRACER	breast	ER+	III	30008665	Baseline	0.00229325	TRUE
TRACER	breast	TNBC	II	30015731	Baseline	0.000217	TRUE
TRACER	breast	HER2+	II	30008698	Baseline	1.1578e-14	FALSE
TRACER	breast	ER+	III	30008717	Baseline	3.02729e-29	FALSE
TRACER	breast	ER+	III	30008746	Baseline	0.000169415	TRUE
TRACER	breast	ER+	II	30004570	Baseline	0.000524517	TRUE
TRACER	breast	HER2+	II	30008751	Baseline	5.90171e-05	TRUE
TRACER	breast	TNBC	II	30004566	Baseline	0.00423553	TRUE
TRACER	breast	ER+	III	30007486	Baseline	0.000790365	TRUE
TRACER	breast	ER+	III	30008668	Baseline	0.000281555	TRUE
TRACER	breast	ER+	II	30008676	Baseline	1.02618e-05	FALSE
TRACER	breast	HER2+	II	30015720	Baseline	0.000184	TRUE
TRACER	breast	ER+	III	30004572	Baseline	0.0229209	TRUE
TRACER	breast	TNBC	II	30004573	Baseline	2.22366e-05	TRUE
TRACER	breast	HER2+	II	30008689	Baseline	2.82703e-05	TRUE
TRACER	breast	TNBC	II	30015714	Baseline	0.0254056	TRUE
TRACER	breast	ER+	II	30015706	Baseline	0.000154	TRUE
TRACER	breast	HER2+	II	30008311	Baseline	1.50791e-05	TRUE
TRACER	breast	ER+	II	30008438	Baseline	1.33947e-05	FALSE
TRACER	breast	ER+	II	30008219	Baseline	0.0611532	TRUE
TRACER	breast	ER+	II	30008269	Baseline	0.000278164	TRUE
TRACER	breast	ER+	II	30008475	Baseline	8.00504e-14	FALSE
TRACER	breast	HER2+	II	30008394	Baseline	5.93298e-05	TRUE
TRACER	breast	ER+	III	30008400	Baseline	0.00208167	TRUE
TRACER	breast	TNBC	II	30015710	Baseline	2.84e-17	FALSE
TRACER	breast	TNBC	II	30015711	Baseline	2.96e-14	FALSE
TRACER	breast	HER2+	III	30015713	Baseline	0.0138218	TRUE
TRACER	breast	TNBC	II	30015716	Baseline	0.00019	TRUE
TRACER	breast	ER+	II	30015718	Baseline	1.19e-14	FALSE
